# Supplementary material for: Functional assessment of chronic illness therapy—the fatigue scale exhibits stronger associations with clinical parameters in chronic dialysis patients compared to other fatigue-assessing instruments
Source: PeerJ. 2016 Mar 15;4:e1818. doi: 10.7717/peerj.1818 (PMC4797762; doi:10.7717/peerj.1818)
Supplement: File S1 [file peerj-04-1818-s001.xls]

## Sheet: Sheet1
Patient	Age	BMI	Education	Marriage	Gender	Vintage (年)	DM (1)	HTN (0)	CHF (3)	Dialysis_comorbidity_index	Etiology_of_ESRD	Simple FRAIL scale(total 5, 3 or higher)	Frailty	Alb	BUN	Cre	K	Ca	P	Ca*P	Kt/V	URR	Hb	T-cho	TG	HDL	LDL	UA	Na	Ferritin	TSAT	Ipth	LFI_category_3.3_6.6	Total_10_LFI	Fatigue_subscale	Energy_subscale	LFI_1a	LFI_1b	LFI_2a	LFI-2b	LFI_3a	LFI_3b	LFI_4a	LFI-4b	LFI_5a	LFI_5b	LFI_6a	LFI_6b	LFI_7a
1	69	23.9563	2	1	0	7.833	0	1	0	2	Unknown	2	0	4.09	60.1	12.04	3.7	8.6	4.3	37	1.78	77.2	10.1	173	82	76	68	8.1	133	1046	21	523	2	5.42857	6.9	1.75	0	9	10	10	0	0	10	10	10	10	5	2	0
2	50	21.9713	2	1	1	2.833	1	1	1	6	DM	0	0	3.59	95.8	15.23	4.5	8.54	5.6	47.8	1.82	77.8	10.5	164	255	29	83	4.1	135	134	26.6	161	1	0	0	0	0	0	0	0	0	0	0	0	0	0	0	0	0
3	67	21.1219	1	1	1	5	1	1	1	4	DM	2	0	3.9	115.4	9.16	5.5	8.22	5.1	41.9	1.86	77.6	11	114	36	38	69	12.7	137	454	23.7	75.1	1	0.714286	0	2.5	0	0	0	0	0	0	0	0	0	0	0	0	10
4	80	24.1548	0	1	0	4.833	0	1	0	0	Unknown	0	0	3.72	77.2	10.6	5.8	9	5.4	48.6	1.74	76.6	11.4	201	185	44	130	10.7	132	674	13.5	79.1	1	1.35714	0.9	2.5	3	0	3	0	0	3	0	0	0	0	0	0	5
5	74	20.3428	0	1	0	3.416	0	0	0	2	Graft failure	4	1	3.17	85.5	8.09	4.1	9.39	5.4	50.7	1.75	78.6	8.5	184	224	31	124	8.8	139	666	16.2	515	1	0	0	0	0	0	0	0	0	0	0	0	0	0	0	0	0
6	85	24.2954	0	1	0	4.333	1	1	1	4	DM	4	1	3.86	81.3	10.06	4.4	9.46	6	56.8	1.79	77.5	10.5	151	235	43	84	10.1	134	351	13.5	130	1	1	1	1	0	0	0	0	0	0	3	3	2	2	0	0	1
7	82	23.2674	1	1	1	3.083	1	1	0	1	CGN	2	0																				2	3.57143	4.4	1.5	3	3	2	2	8	8	5	5	4	4	0	0	3
8	57	21.3333	2	1	0	0.1667	0	1	0	0	CTIN	1	0	3.52	63	7.46	4.5	9.03	2.1	19	1.71	77.8	7	143	60	51	80	7.2	126	194	20.8	66.5	1	0	0	0	0	0	0	0	0	0	0	0	0	0	0	0	0
9	61	20.4635	1	1	1	5.5	1	0	0	1	DM	2	0	3.43	110.8	11.92	4.9	7.48	7.8	58.3	2.02	80.3	8.1	99	340	48	6	13	132	8448	100	239	1	0.714286	0.8	0.5	5	0	3	0	0	0	0	0	0	0	0	0	2
10	57	24.63	3	1	1	0.416	1	1	0	1	DM	0	0	4.16	110.3	12.36	5	7.99	5.8	46.3	1.23	63.8	10.2	152	175	35	85	8.9	137	736	31.2	960	1	1.14286	1.6	0	8	0	8	0	0	0	0	0	0	0	0	0	0
11	76	19.0596	0	1	0	9.416	0	1	0	0	Unknown	2	0	4.13	96.5	12.46	5.1	9.65	4	38.6	1.8	79	9.1	142	50	63	69	8	136	700	50.5	423	1	1.5	0.8	3.25	0	0	0	0	3	5	0	0	0	0	0	0	10
12	58	26.5338	1	1	0	3.087	1	1	0	3	DM	3	1	3.32	97.9	6.11	3.4	10.04	1.5	15.1	1.8	78.7	9.2	122	129	40	61	4.6	126	740	10.1	109	2	5	3	10	5	5	0	0	0	0	5	5	5	5	10	10	10
13	74	22.5686	2	1	1	3.333	0	0	1	5	Unknown	0	0	3.94	75.8	11.55	5.8	9.15	3	27.5	1.63	75	9.8	104	61	41	52	9.3	136	398	21.1	204	1	0	0	0	0	0	0	0	0	0	0	0	0	0	0	0	0
14	56	22.8	1	1	1	2.083	1	1	0	1	DM	2	0	4.27	77.8	16.05	5.2	9.46	4.2	39.7	1.8	77.6	9	162	413	32	57	9.3	135	1939	24.3	91.1	1	0	0	0	0	0	0	0	0	0	0	0	0	0	0	0	0
15	67	19.4104	1	1	1	5.17	0	1	0	0	Unknown	0	0	4.29	91.3	13.13	4.3	8.61	4.6	39.6	1.61	73.5	10.4	204	227	33	127	10.4	142	616	32.6	346	1	0	0	0	0	0	0	0	0	0	0	0	0	0	0	0	0
16	75	23.6718	3	0	1	3.167	1	1	0	3	DM	3	1	2.89	40.8	6.65	3.9	7.98	4.1	32.7	1.38	70.8	5	76	86	25	39	9.7	133	6163	100	156	2	4.57143	4.4	5	3	5	0	6	0	9	3	8	2	8	8	2	7
17	57	29.9032	1	1	0	12.17	0	1	0	0	Unknown	2	0	3.71	81	12.64	5.5	8.49	3.9	33.1	1.79	77.9	65.4	182	77	38	135	10.6	133	427	17.7	627	2	5.35714	5.6	4.75	0	5	9	9	3	10	2	8	2	8	2	8	1
18	77	25.9556	0	1	0	1.917	1	1	0	6	DM	2	0	3.82	82.6	10.58	5.2	10.66	6.6	70.4	1.69	76.4	8.5	240	211	30	158	10.2	138	1001	22.7	33.8	1	0	0	0	0	0	0	0	0	0	0	0	0	0	0	0	0
19	66	23.634	1	0	1	5.167	0	1	0	0	Unknown	0	0	4.43	73.1	13.36	4.6	10.26	3.8	39	1.86	78.2	10.3	316	602	35	168	9.4	132	861	26.7	772	1	0	0	0	0	0	0	0	0	0	0	0	0	0	0	0	0
20	67	21.6	2	1	1	0.25	1	1	0	3	CGN	0	0	3.81	67.3	9.88	4.2	8.05	4.7	37.8	1.32	70	9.1	142	45	57	70	6.5	137	310	27.2	447	1	0	0	0	0	0	0	0	0	0	0	0	0	0	0	0	0
21	63	18.2	0	1	0	1.167	1	1	0	2	DM	2	0	3.96	74.2	9.75	3.9	8.33	4.2	35	1.76	76.3	11.3	181	73	38	128	9.7	133	680	26.8	645	2	6.64286	7.7	4	10	8	6	6	7	8	8	8	8	8	0	0	8
22	62	25.4735	0	1	0	2.333	1	1	0	1	DM	2	0	4.33	147.9	13.11	5.6	10.93	6.6	72.1	1.9	78.8	10.6	218	103	50	138	8.6	134	471	21.2	274	1	1.42857	0.6	3.5	0	0	0	0	3	3	0	0	0	0	0	0	7
23	82	24.898	1	1	0	1.833	1	1	0	1	DM	2	0	4.27	102.2	10.54	5.2	10.07	7.8	78.5	1.54	72.7	11.1	157	172	53	88	6.4	131	496	23.9	188	1	0	0	0	0	0	0	0	0	0	0	0	0	0	0	0	0
24	71	25.2465	0	1	0	1.917	1	1	0	1	DM	1	0	3.94	86.8	11.7	4.4	9.82	4.8	47.1	1.57	74.2	10.5	172	257	39	87	9.3	134	618	21.8	766	1	2.85714	3	2.5	5	5	7	3	5	5	0	0	0	0	0	0	5
25	86	24	1	1	0	0.25	1	1	0	1	DM	3	1	3.36	88.9	9.02	4.5	8.45	3	25.4	2.05	81.2	9.7	125	144	39	61	6.5	131	1045	49.5	47	1	1.5	1.4	1.75	1	5	0	3	0	0	0	3	0	2	0	0	2
26	56	22.782	1	0	1	0.5	1	1	0	1	Unknown	1	0	4.01	97.5	13.86	6.1	8.96	7.5	67.2	1.41	68.8	13.3	133	100	39	80	8	135	26.3	15.5	700	1	0.5	0.7	0	0	3	1	0	0	1	0	1	0	1	0	0	0
27	56	21.4309	3	1	0	1.9167	0	1	0	0	CGN	0	0	4.24	90.8	11.12	4.9	9.13	6.3	57.5	1.38	69.3	9.4	149	77	59	69	8	141	1153	43	704	1	0	0	0	0	0	0	0	0	0	0	0	0	0	0	0	0
28	79	21.9	2	1	0	10.587	1	1	0	1	DM	3	1	3.88	55.5	9.71	3.8	9.02	4	36.1	1.3	67.4	10.9	210	127	56	120	6.9	142	466	18.9	642	1	0	0	0	0	0	0	0	0	0	0	0	0	0	0	0	0
29	70	23.4432	1	1	1	4.667	0	1	1	5	Unknown	0	0	4.12	81.4	14.08	5.7	9.15	5.7	52.2	1.49	71.6	10.7	113	48	33	76	9.3	137	425	23.4	79.4	1	3.07143	1.4	7.25	0	3	2	5	0	0	1	1	1	1	8	8	8
30	35	21.5065	2	0	1	0.75	0	1	0	0	CIN	0	0	4.09	119.4	17.86	5.5	9	4.7	42.3	1.48	71.1	9.4	140	114	40	79	8.6	136	350	48	212	1	0	0	0	0	0	0	0	0	0	0	0	0	0	0	0	0
31	53	17.1534	1	1	1	2.087	1	1	0	1	AKI	1	0	3.82	74.6	10.55	5.5	8.51	3.7	31.5	1.46	69.6	10.9	171	74	46	97	9.8	134	469	29	223	1	0.571429	0.6	0.5	2	2	0	2	0	0	0	0	0	0	0	0	1
32	66	26.1752	0	1	1	4.75	0	1	0	0	AKI	0	0	3.97	99.5	13.25	5.7	9.54	4.8	45.8	1.48	72.5	11.2	164	91	63	76	8.6	134	128	29.3	34.8	1	0	0	0	0	0	0	0	0	0	0	0	0	0	0	0	0
33	65	19.9965	1	1	0	3.41	0	1	0	0	Unknown	2	0	4.12	102.5	9	5.7	9.7	2.8	27.2	1.88	77.7	7.2	100	60	24	69	6.3	138	677	17.5	59.8	1	2.14286	3	0	0	0	7	0	7	8	2	2	2	2	0	0	0
34	35	21.2808	2	0	1	3.0867	0	1	0	0	Graft failure	0	0	4.17	66.1	13.37	4.1	9.85	3	29.6	1.48	69.1	10.3	114	72	44	52	8.2	130	123	38.7	312	1	0	0	0	0	0	0	0	0	0	0	0	0	0	0	0	0
35	65	14.8571	1	1	1	1.6667	0	0	0	0	Obstructive uropathy	2	0	3.36	73.7	9.32	4.5	8.55	4.2	35.9	1.73	76.7	9.4	126	108	25	85	7.2	134	1171	21.4	66.6	1	0	0	0	0	0	0	0	0	0	0	0	0	0	0	0	0
36	61	21.1	1	1	0	1.5833	0	1	0	0	Unknown	0	0	3.85	134.6	10.08	5.1	9.87	4.2	41.5	1.79	78.8	9.2	185	63	48	130	8.7	133	429	11.4	18.6	1	0	0	0	0	0	0	0	0	0	0	0	0	0	0	0	0
37	80	23.7	0	1	0	1.1667	0	1	0	0	Unknown	2	0	3.64	62.9	12.61	3.8	10.11	4	40.4	1.66	76	8.7	143	308	29	75	9.5	138	677	27.9	62.9	1	1	0.8	1.5	0	0	0	0	0	0	3	3	1	1	0	0	3
38	76	27.0552	1	1	0	1.087	1	1	0	1	DM	1	0	4.22	94	9.93	5.1	9.97	7.4	73.8	1.42	70.3	12.2	111	168	31	68	6.5	136	298	21.4	1528	1	0	0	0	0	0	0	0	0	0	0	0	0	0	0	0	0
39	71	26.9633	0	1	1	1.04	1	1	0	3	DM	0	0	4.15	77.4	13.25	4.1	9.19	5.6	51.5	1.39	68.2	12.4	245	460	32	132	9.7	130	206	22.3	188	1	1.78571	1.5	2.5	0	0	0	0	0	5	3	3	2	2	0	0	5
40	57	23.5667	0	1	0	0.6667	1	1	0	1	DM	1	0	4.17	78.8	11.51	3.9	8.77	6.4	56.1	1.99	81.1	9.3	131	370	28	52	8	134	710	20.2	296	1	0	0	0	0	0	0	0	0	0	0	0	0	0	0	0	0
41	73	25.14	0	1	1	0.583	0	1	0	0	CGN	1	0	4.57	118.3	11.47	4.6	10.34	5.9	61	1.53	73	10.5	152	134	48	88	6.8	136	692	25.6	657	1	2.71429	2.9	2.25	7	7	2	3	0	0	3	3	2	2	0	0	5
42	78	21.6713	0	1	1	1.58	0	1	0	0	Unknown	1	0	3.45	73.5	10.75	4.6	9.22	5.2	47.9	1.4	70.1	11.1	111	58	44	54	7.6	141	309	36.8	67.3	1	1.64286	2.3	0	3	5	0	3	0	0	2	5	1	4	0	0	0
43	73	24.7261	0	1	0	0.8333	1	1	0	1	DM	0	0	3.67	65.2	9.97	4.3	9.72	4.6	44.7	1.72	76.5	11	196	119	41	136	7.5	134	449	30.8	34.2	1	0.285714	0.4	0	0	0	0	0	0	2	1	1	0	0	0	0	0
44	67	31.8339	1	1	1	0.6667	0	1	0	0	Unknown	0	0	4.29	86.7	13.18	3.9	10.22	4.8	49.1	1.4	70.8	9.1	166	260	34	77	10.6	138	825	27.4	120	1	0	0	0	0	0	0	0	0	0	0	0	0	0	0	0	0
45	70	25.1743	0	1	0	4.1667	0	0	1	3	Unknown	1	0	3.9	87.9	9.62	5	9.02	4	36.1	1.53	71.4	11	196	171	52	114	7.2	131	586	16.9	633	1	1.57143	1.5	1.75	0	5	2	5	0	3	0	0	0	0	0	0	2
46	71	24.0822	0	1	0	6.8333	0	1	1	3	Unknown	2	0	4.2	94.6	9.99	4.8	8.5	4.4	37.4	1.67	75.4	10.5	204	193	37	139	7.9	135	604	25.4	288	1	0.285714	0.2	0.5	0	0	0	2	0	0	0	0	0	0	0	0	0
[truncated: 84 more columns]
